# Supplementary material for: Elevation determines the productivity of large cardamom (Amomum subulatum Roxb.) cultivars in Sikkim Himalaya
Source: Sci Rep. 2023 Dec 7;13:21673. doi: 10.1038/s41598-023-47847-6 (PMC10709556; doi:10.1038/s41598-023-47847-6)
Supplement: Supplementary file 1 — Supplementary Tables. [file 41598_2023_47847_MOESM1_ESM.xlsx]

## Sheet: Table S1
		Elevation determines the productivity of large cardamom (Amomum subulatum Roxb.) cultivars in Sikkim Himalaya
Supplementary Table 1
Table S1. Details of the large cardamom cultivation sites in Sikkim evaluated in the present study along with elevation and geo-coordinated.
District	Site	Variety	Elevation (m)	Latitude	Longitude
East	Dikchu Zang	Seremna	1100	27°19'39.1"	88°36'21.2"
East	Khesey, Samdung	Ramsey	1605	27°21'03.2"	88°30'06.5"
East	Pandey, Rakhey	Ramsey	1210	27°23'14.6"	88°32'37.0"
East	Pandey, Rakhey	Dzongu Golsey	1218	27°23'14.7"	88°32'36.8"
East	Pangthang	Varlangey	1847	27°21'53.0"	88°33'19.9"
East	Pangthang	Varlangey	1932	27°21'53.3"	88°33'31.2"
East	Pangthang	Sawney	1926	27°21'53.2"	88°33'32.4"
East	Raidong Busty	Seremna	1000	27°19'39.1"	88°36'21.2"
East	Raidong Busty	Seremna	975	27°19'39.1"	88°36'21.2"
East	Rumbuk	Ramsey	1209	27°19'39.1"	88°36'21.2"
East	Rumbuk	Dzongu Golsey	1000	27°19'39.1"	88°36'21.2"
East	Tumin1	Chibey	1671	27°18'32.2"	88°30'25.2"
East	Tumin	Sawney	1644	27°18'31.0"	88°30'27.0"
East	Tumin	Ramsey	1783	27°18'25.8"	88°30'14.1"
East	Tumin	Seremna	1783	27°18'25.8"	88°30'14.1"
East	Tumin	Varlangey	1650	27°18'39.1"	88°30'28.6"
East	Upper Samdung	Sawney	1749	27°21'08.9"	88°30'17.2"
East	Upper Samdung, Khesey	Ramsey	1617	27°21'00.5"	88°30'09.0"
North	Bakcha, Phensong	Ramsey	1371	27°25'08.9"	88°27'49.8"
North	Kabi, Rongpa	Varlangey	1492	27°24'27.2"	88°37'29.8"
North	Kabi	Varlangey	1564	27°24'12.6"	88°36'54.4"
North	Kabi	Varlangey	1561	27°24'10.3"	88°36'58.7"
North	Phensong	Ramsey	1397	27°25'02.5"	88°37'06.3"
North	Surdang, Phensong	Ramsey	1369	27°25'10.3"	88°37'50.6"
North	Tingmu	Sawney	1441	27°24'35.8"	88°37'31.7"
North	Upper Panney, Phensong	Ramsey	1532	27°25'23.8"	88°36'32.3"
South	Damthang	Seremna	2069	27°14'13.4"	88°22'32.4"
South	Damthang	Varlangey	2069	27°14'13.4"	88°22'32.4"
South	Damthang	Varlangey	2019	27°14'02.8"	88°22'50.54"
South	Damthang	Varlangey	2008	27°14'00.2"	88°22'57.2"
South	Damthang	Varlangey	2021	27°14'01.4"	88°22'52.5"
South	Lower Jau bari	Dzongu Golsey	1595	27°12'17.4"	88°23'15.4"
South	Parbing	Dzongu Golsey	1842	27°10'37.7"	88°24'39.1"
South	Parbing	Seremna	1858	27°10'56.7"	88°24'30.5"
South	Parbing	Varlang	1842	27°10'37.7"	88°24'39.1"
South	Upper Jaubari	Sawney	1875	27°11'46.1"	88°23'28.1"
South	Upper Jaubari	Varlangey	1848	27°11'45.9"	88°23'24.2"
South	Upper Jaubari	Varlangey	1857	27°11'44.8"	88°23'26.0"
South	Upper Jaubari	Varlangey	1875	27°11'46.1"	88°23'28.1"
South	Upper Jaubari	Varlangey	1864	27°11'43.9"	88°23'27.4"
South	Upper Jaubari	Varlangey	1886	27°11'45.0"	88°23'30.0"

## Sheet: Table S2
Supplementary Table 2
Table S2. Data used in the used in the study
Plantation site	Elevation	Cultivar	PH	NLpT	LL	LW	NCpS	CL	CW	FCW	DWC	NSpL	FSW	DSW
Raidong Busty, East Sikkim	975	Seremna	2.24	8.4	67.21	10.19	12.4	21.0967	20.3367	53.31	6.31444	13.3333	31.2	13.92
Raidong Busty, East Sikkim	975	Seremna	2.12	8	64.5	9.33	12	19.56	17.4067	49.96	6.79889	22.6667	40.32	14.44
Raidong Busty, East Sikkim	975	Seremna	2.13	7	59	9.32	11.4	24.0267	20.02	31.9233	10.2467	23.3333	36.6	14.2
Raidong Busty, East Sikkim	1000	Seremna	2.07	9.2	61.76	10.38	9	19.1	18.28	38.0533	8.02	25.3333	33	11.92
Raidong Busty, East Sikkim	1000	Seremna	1.64	9.2	54.17	8.44	5.4	22.4833	16.2967	38.9133	8.94	15.6667	36.6	12.08
Raidong Busty, East Sikkim	1000	Seremna	1.95	8.8	53.29	8.51	14.2	18.69	13.7433	49.8367	6.38	22	31.2	12.76
Dikchu Zang, East Sikkim	1100	Seremna	2.56	6.33333	58.99	10.47	17.2	22.4833	16.2967	35.5367	7.54556	18.3333	22.08	13.4
Dikchu Zang, East Sikkim	1100	Seremna	2.1	9.2	63.5667	11.5	16.6	32.7933	19.0967	47.1867	8.84889	20.3333	22.8	13.4
Dikchu Zang, East Sikkim	1100	Seremna	2.34	8.8	63.43	12.175	12.6	26.37	21.9633	38.8187	9.85	18.3333	23.28	13.4
Tumin, East Sikkim	1783	Seremna	1.6	8.2	53.92	8.22	11.6	24.8933	18.6033	35.7133	7.75	8	29.4	8.72
Tumin, East Sikkim	1783	Seremna	1.72	8.6	63.03	7.57	11.6	24.9333	16.0867	40.3533	5.44111	8.33333	30	9.48
Tumin, East Sikkim	1783	Seremna	1.5	8.4	53.97	8.5	9.4	20.4967	13.9467	42.9767	3.30778	7	21.6	11.6
Parbing, South Sikkim	1858	Seremna	0.83	8.6	59.62	10.12	8.8	18.3467	14.68	32.3933	7.67778	11	22.2	15.44
Parbing, South Sikkim	1858	Seremna	0.95	8	58.37	9.46	8.2	20.67	15.1433	24.8633	7.37667	12.6667	21.96	11.84
Parbing, South Sikkim	1858	Seremna	0.8	8.2	58.75	9.93	8	23.6867	15.2033	43.542	8.42667	14.3333	22.68	10.92
Damthang, South Sikkim	2069	Seremna	2.2	10.4	67.55	7.66	10	21.3533	16.9467	34.1267	5.88444	6.33333	20.64	8.32
Damthang, South Sikkim	2069	Seremna	1.7	9.8	85.5	8.6	7	20.5567	15.78	32.8867	5.73111	11	18	12.56
Damthang, South Sikkim	2069	Seremna	2.17	8.2	70.79	7.75	9.6	24.7667	19.3667	23.2567	7.11333	14	21	5.76
Tingmu, North Sikkim	1441	Sawney	2.27	9	65.97	9.23	13.4	21.89	14.6067	39.115	7.91778	20.3333	29.64	9.64
Tingmu, North Sikkim	1441	Sawney	1.62	8.8	52.09	6.93	10.2	21.6333	17.68	35.73	8.96889	14.3333	39.96	11.52
Tingmu, North Sikkim	1441	Sawney	2.1	9.2	73.3167	6.25	17	29.5367	18.26	46.035	10.3089	21.6667	27.396	13.6
Tumin, East Sikkim	1644	Sawney	1.8	9.8	60.23	8.11	8.2	19.1467	15.1833	32.6533	4.19333	10.6667	20.76	7.8
Tumin, East Sikkim	1644	Sawney	2.1	9.2	65.57	7.88	14.4	25.7667	16.56	47.1267	4.26	14	27.36	6.52
Tumin, East Sikkim	1644	Sawney	2.3	10.8	69.75	8.44	15.4	24.48	15.3233	42.3	3.53333	18.3333	22.44	9.52
Upper Samdung, East Sikkim	1749	Sawney	2	8.6	53.71	7.69	8.6	27.2033	19.6033	33.45	5.00167	20.3333	26.04	5.2
Upper Samdung, East Sikkim	1749	Sawney	2.15	7.6	56.68	8.84	8.2	24.69	16.87	32.48	4.84167	18.3333	23.64	8.44
Upper Samdung, East Sikkim	1749	Sawney	1.97	8.6	56.572	8	8.6	23.8133	16.8	31.49	8.48333	21.6667	31.68	4.04
Upper Jaubari, South Sikkim	1875	Sawney	2.15	9.8	58.77	7.55	12.6	20.5267	14.1167	34.9033	3.39	9.33333	23.28	12.12
Upper Jaubari, South Sikkim	1875	Sawney	1.66	9	68.97	7.94	20.8	24.43	15.1467	43.36	3.44	17.6667	19.2	6.32
Upper Jaubari, South Sikkim	1875	Sawney	2	12.2	63.56	7.74	10	24.2467	15.1333	45.78	2.12	18.6667	19.68	1.384
Pangthang, East Sikkim	1926	Sawney	2.1	10.6	63.83	10.18	12	17.86	14.0833	32.73	2.22	10.6667	23.28	3.72
Pangthang, East Sikkim	1926	Sawney	1.97	9.2	60.7	7.46	8.6	21.9467	16.9567	45.4867	3.67	9.33333	30.92	2.16
Rumbuk, East Sikkim	1100	Dzongu Golsey	1.94	6.6	64.6	8.88	9.8	19.3133	15.9	42.9833	7.52889	19.3333	39.12	15.92
Rumbuk, East Sikkim	1100	Dzongu Golsey	1.35	5.6	50.11	8.64	14	16.5967	15.1767	35.0667	8.38333	21	28.68	11.88
Rumbuk, East Sikkim	1100	Dzongu Golsey	1.52	7	44.68	7.32	7.6	23.9967	21.2067	42.365	8.38333	30.6667	27.36	11.96
Pandey Rakhey, East Sikkim	1218	Dzongu Golsey	1.7	6.4	59.25	10.72	13.8	21.0833	17.94	45.36	11.6883	22.3333	23.64	13.76
Pandey Rakhey, East Sikkim	1218	Dzongu Golsey	2.25	8.8	64.84	10.49	12.8	22.5833	19.92	56.3733	2.41889	11.6667	24	12.48
Pandey Rakhey, East Sikkim	1218	Dzongu Golsey	2.6	8	79.53	9.6	14.2	25.9433	16.7433	43.27	5.335	23.3333	24.6	13.96
Lower Jaubari, South Sikkim	1595	Dzongu Golsey	0.46	11.6	56.65	6.86	10.4	20.6733	16.8967	32.2633	7.46889	8.33333	29.88	6.56
Lower Jaubari, South Sikkim	1595	Dzongu Golsey	0.58	8.2	63.92	6.11	11.6	22.56	13.36	18.9433	5.77444	9.33333	28.8	8.48
Lower Jaubari, South Sikkim	1595	Dzongu Golsey	0.88	9.8	54.65	8.26	10.6	21.04	14.1633	50.47	5.61333	8.66667	19.8	8.48
Perbing, South Sikkim	1842	Dzongu Golsey	1.14	5.8	42.2	7.45	14.2	20.4167	16.6	34.6	5.02556	13.3333	18.84	4.96
Perbing, South Sikkim	1842	Dzongu Golsey	1.35	7.4	57.16	9.3	12.2	21.57	20.5867	34.13	1.62111	24.6667	19.08	2.24
Perbing, South Sikkim	1842	Dzongu Golsey	1.6	6.4	48.1	7.85	13	20.45	16.6533	25.6533	7.56889	6.33333	17.16	5.36
Rumbuk, East Sikkim	1209	Ramsey	1.83	7.4	59.85	7.92	7.2	22.6567	14.5867	30.315	3.76167	8	23.52	1.56
Rumbuk, East Sikkim	1209	Ramsey	1.6	11.4	56.6875	6.725	13.4	21.3333	13.2733	25.15	5.02167	13	25.8	3.68
Rumbuk, East Sikkim	1209	Ramsey	1.65	8.6	53	9.3	9.8	26.7733	16.1	36.74	5.31167	8.66667	19.68	7.48
Pandey Rakhey, East Sikkim	1210	Ramsey	1.9	7	63.96	9.2	8.2	20.91	17.97	42.92	1.55833	6.66667	25.44	1.36
Pandey Rakhey, East Sikkim	1210	Ramsey	0.8	6.4	47.7	8.19	12.4	21.4933	17.39	27.1433	2.50333	6	21.24	11.88
Pandey Rakhey, East Sikkim	1210	Ramsey	2.6	10.2	53.79	8.14	8.6	19.9633	16.5433	29.535	3.69833	11	23.64	8.2
Surdang Phensong, North Sikkim	1369	Ramsey	2	8.4	58.69	6.44	14.8	19.8233	14.6833	32.9767	4.55556	8.66667	22.8	8.52
Surdang Phensong, North Sikkim	1369	Ramsey	1.8	9	59.71	8.28	8	27.6967	17.9567	42.3433	4.47556	8.33333	21.36	7.76
Surdang Phensong, North Sikkim	1369	Ramsey	1.75	7.8	46.82	9.68	9.6	21.8133	17.1633	44.9833	4.47556	13.3333	25.44	7.76
Bakcha Phensong, North Sikkim	1371	Ramsey	2	6.8	62.5125	8.35	10.8	16.8833	14.5167	35.4133	5.13333	8	25.2	8.04
Bakcha Phensong, North Sikkim	1371	Ramsey	2.1	7	58.29	9.21	10.6	19.5733	16.3867	58.2633	4.81556	11	31.8	18.68
Bakcha Phensong, North Sikkim	1371	Ramsey	2.1	10.4	66.24	8.44	11.6	23.2	16.3	49.4167	5.67889	6.33333	25.56	2.92
Phensong, North Sikkim	1397	Ramsey	2.14	8.8	61.02	8.61	15.4	19.0567	15.0167	24.6367	4.815	10.6667	22.32	7.76
Phensong, North Sikkim	1397	Ramsey	2.26	9.8	53.62	8.77	6.4	21.7533	14.8033	45.24	4.105	15.6667	31.8	9.28
Phensong, North Sikkim	1397	Ramsey	2.36	8	63.77	8.59	12.4	23.5967	16.34	46.3533	7.24167	6.33333	24.96	12.72
Upper Panney, Phensong, North Sikkim	1532	Ramsey	2.43	10.8	70.74	8.73	11.2	21.5033	17.23	51.85	2.21833	8.33333	36	8.6
Upper Panney, Phensong, North Sikkim	1532	Ramsey	2.25	10.8	62.83	7.78	10.8	20.0767	14.3867	34.53	4.64833	12	30.48	7.36
Upper Panney, Phensong, North Sikkim	1532	Ramsey	2.23	9	59.27	7	11.2	20.53	15.1367	38.0267	9.24167	15.3333	26.52	7.36
Khesey Samdung, East Sikkim	1605	Ramsey	1.97	7.2	46.17	6.64	11.8333	23.6933	18.1167	34.415	3.94889	17	22.8	10.48
Khesey Samdung, East Sikkim	1605	Ramsey	2.2	9	53.26	8.4	10.2	26.24	20.6867	45.8233	7.08667	15	27.12	11.2
Khesey Samdung, East Sikkim	1605	Ramsey	1.97	8.8	61.9	9.03	11.4	27.94	18.4367	49.9933	5.95222	15.3333	27.12	12.8
Upper Samdung, Khesey, East Sikkim	1617	Ramsey	2.1	8.8	63.786	8.64	13.2	19.3867	13.63	22.515	8.04333	11	25.2	12
Upper Samdung, Khesey, East Sikkim	1617	Ramsey	1.9	8.4	56.26	7.67	9.2	22.03	17.7067	34.06	3.87444	13	14.28	11.2
Upper Samdung, Khesey, East Sikkim	1617	Ramsey	1.66	8	58.97	7.64	12.6	19.86	14.7267	24.135	10.2433	12	19.08	11.72
Tumin, East Sikkim	1671	Ramsey	1.9	9.4	57.05	9.23	7	22.97	15.1633	35.6767	6.97	11.3333	10.38	10.12
Tumin, East Sikkim	1671	Ramsey	1.82	8.6	69.62	7.87	15.2	25.1933	15.0267	46.7733	10.01	5.66667	26.04	13
Tumin, East Sikkim	1671	Ramsey	1.78	7.8	63.73	8.27	15.6	24.2533	15.5333	42.3767	9.935	18.3333	29.832	15.52
Tumin, East Sikkim	1783	Ramsey	1.92	5.4	63.66	9.68	12.8	22.23	15.42	37.9767	6.155	14.3333	33.528	11.76
Tumin, East Sikkim	1783	Ramsey	1.9	8.2	56.77	8.74	16.6	21.8133	14.81	45.5933	12.2067	17	44.844	11.2
Tumin, East Sikkim	1783	Ramsey	1.88	7.4	62.29	8.11	14.4	26.7667	14.5567	39.86	2.64667	20.3333	32.04	15.92
Kabi Rongpa, North Sikkim	1492	Varlangey	1.75	9.2	57.96	7.56	14	23.4	13.5667	54.205	8.22333	11	28.08	1.96
Kabi Rongpa, North Sikkim	1492	Varlangey	2.1	8	54.83	8.61	15.4	21.5833	17.9	52.27	3.86667	7	31.92	3.44
Kabi Rongpa, North Sikkim	1492	Varlangey	1.9	11.6	52.16	8.45	12.8	22.1	16.27	53.32	8.98333	15.3333	24.96	3.8
Kabi, North Sikkim	1561	Varlangey	2.5	10.4	78.88	8.56	13.4	27.9767	14.8267	37.485	6.15167	6.66667	18.48	2.6
Kabi, North Sikkim	1561	Varlangey	2.13	8	66.75	8.37	10.2	21.33	18.5267	40.575	5.37333	16	23.28	4.88
Kabi, North Sikkim	1561	Varlangey	2.2	9.8	68.98	8.47	17	24.9367	16.9267	40.83	6.43	9	28.32	2.56
Kabi, North Sikkim	1564	Varlangey	1.65	8.6	57.59	8.27	13.8	25.2133	12.9967	33.385	5.33833	16.3333	25.32	5.6
Kabi, North Sikkim	1564	Varlangey	1.83	9	61.51	8.87	6.6	24.9167	20.6467	65	6.42	12.6667	31.44	10.6
Kabi, North Sikkim	1564	Varlangey	1.78	10	56.02	8.62	13.4	23.95	15.1367	39.855	6.18167	7.33333	25.92	10.36
Tumin, East Sikkim	1650	Varlangey	2.9	10	83.78	9.33	17.6	26.3167	19.1167	72.7633	9.31	13.3333	31.56	6.28
Tumin, East Sikkim	1650	Varlangey	3.1	8.4	70.28	7.96	15	28.8167	18.7067	81.7233	8.21444	9.33333	42.24	9.76
Tumin, East Sikkim	1650	Varlangey	3.2	8.8	59	8.4	16.6	22.7133	18.8133	62.8367	8.03556	11.3333	36.372	12.08
Parbing, South Sikkim	1842	Varlangey	1.96	7.2	59.8	8.5	14.8	24.8067	16.83	55.09	8.92111	11.6667	39	9.08
Parbing, South Sikkim	1842	Varlangey	1.96	7	54.7	7.85	11.2	18.9	18.9633	75.04	12.8322	8	41.88	6.84
Parbing, South Sikkim	1842	Varlangey	2.7	9.4	64.86	9.09	20.6	33.5667	18.6433	82.13	12.3478	14	39.72	6.24
Pangthang, East Sikkim	1847	Varlangey	2.3	8.2	68.47	8.49	8.2	25.38	18.91	73.9967	6.13556	15	29.04	10.92
Pangthang, East Sikkim	1847	Varlangey	2.65	7.2	69.17	8.87	13.4	24.9933	20.7233	69.36	5.56444	19.6667	34.8	7.14
Pangthang, East Sikkim	1847	Varlangey	1.95	7.4	62.26	7.85	4.4	23.14	18.8	59.0633	4.70778	13	30.24	8.48
Upper Jaubari, South Sikkim	1848	Varlangey	0.95	9.8	64.68	8.84	11.2	19.4733	16.4533	34.3033	2.78667	16	24.6	8.92
Upper Jaubari, South Sikkim	1848	Varlangey	2.1	10.6	72.15	9.23	10.8	24.45	17.3967	54.1633	12.9	15	21.6	10.36
Upper Jaubari, South Sikkim	1848	Varlangey	2.2	10.4	66.06	8.91	17	25.16	18.3767	58.58	12.8678	14.6667	19.56	13.28
Upper Jaubari, South Sikkim	1857	Varlangey	2.42	11.6	77.42	7.94	16	22.4067	16.89	55.1533	7.23	14.6667	28.8	11.6
Upper Jaubari, South Sikkim	1857	Varlangey	2.3	12	70.75	7.22	12.6	23.4367	19.4267	53.72	8.73111	16.3333	32.16	5.4
Upper Jaubari, South Sikkim	1857	Varlangey	2	11.2	73.37	8.23	11.2	24.12	19.71	62.0867	8.28444	14.6667	29.28	32.16
Upper Jaubari, South Sikkim	1864	Varlangey	2.3	11.6	71.35	7.91	15.4	27.4867	19.6567	59.4267	10.6667	13.3333	22.2	13.2
Upper Jaubari, South Sikkim	1864	Varlangey	2.2	11	58.71	10.08	18.2	29.0467	15.8567	50.66	9.00667	14	27.36	14.48
Upper Jaubari, South Sikkim	1864	Varlangey	0.67	10.2	44.7	6.5	14.2	20.7	12.5167	24.9933	5.03556	15.6667	25.32	11.36
Upper Jaubari, South Sikkim	1875	Varlangey	2.1	10.4	58.57	9.22	11.4	24.0967	15.1533	46.1567	5.62778	20	24.96	11.2
Upper Jaubari, South Sikkim	1875	Varlangey	2.9	10.4	64.23	8.85	13.8	25.99	19.36	50.08	7.83889	16	27.24	11.8
Upper Jaubari, South Sikkim	1875	Varlangey	2.7	11	60.79	9.76	12.6	26.7533	14.67	45.34	3.88889	19	24	9.56
Upper Jaubari, South Sikkim	1886	Varlangey	1.9	12	59.64	7.9	10.8	20.5133	13.97	20.47	4.46167	15	22.2	10.24
Upper Jaubari, South Sikkim	1886	Varlangey	2	11.2	57.56	9.35	10.4	21.93	15.8933	44.6167	8.49556	17.3333	26.88	11.36
Upper Jaubari, South Sikkim	1886	Varlangey	2.1	11.4	61.16	8.62	8	19.5133	17.4267	34.5867	8.02111	17	25.32	10.4
Pangthang, East Sikkim	1932	Varlangey	1.27	9.8	58.02	10.65	9.4	31.1	20.9067	88.02	7.00778	21.3333	43.68	13.32
Pangthang, East Sikkim	1932	Varlangey	2.6	9.6	60.43	10.86	4.8	31.3367	20.32	88.4833	6.07444	19.6667	49.8	14.68
Pangthang, East Sikkim	1932	Varlangey	1.8	7.8	54.91	9.03	5.33333	23.3633	18.7267	67.32	6.15111	12.6667	45.96	13.12
Damthang, South Sikkim	2008	Varlangey	1.95	10.8	38.3	6.5	16.8	27.3267	14.18	68.49	9.09	20.3333	41.04	11.12
Damthang, South Sikkim	2008	Varlangey	2.49	9.8	64.8	9.54	15	25.6533	17.0367	61.4367	10.3967	14.3333	79.44	13.04
Damthang, South Sikkim	2008	Varlangey	2.3	7.6	70.75	9.24	12.6	30.6667	17.4967	75.07	9.34667	21.6667	51	10.24
Damthang, South Sikkim	2019	Varlangey	2.5	12.4	51.5	10.3	12.6	29.3367	21.2067	88.4067	7.24	16.3333	45.24	16.62
Damthang, South Sikkim	2019	Varlangey	3	10.4	66.33	10.47	13	23.8933	19.5467	62.0733	7.23222	15.3333	51.36	11.44
Damthang, South Sikkim	2019	Varlangey	3.5	10.4	69.23	9.56	15.2	25.5167	21.74	77.5567	8.18	17	36.48	13.96
Damthang, South Sikkim	2021	Varlangey	1.95	9.8	50.89	8.4	10.6	29.1367	19.2967	83.8567	7.91444	8.33333	39.6	8.4
Damthang, South Sikkim	2021	Varlangey	2.3	10.2	49.9	11.65	17.4	26.7467	18.32	71.4567	7.75556	14.3333	39.96	11.76
Damthang, South Sikkim	2021	Varlangey	1.56	9.4	42.3	9.15	9.2	21.83	15.7667	39.62	8.18	20.6667	25.8	11.64
Damthang, South Sikkim	2069	Varlangey	2.3	11.4	64.82	9.83	14.4	24.08	16.1767	40.36	8.43556	15	30	11.96
Damthang, South Sikkim	2069	Varlangey	1.97	9	45.1	9	8.4	21.61	16.3667	41.07	7.81444	17.3333	34.8	12.08
Damthang, South Sikkim	2069	Varlangey	2.25	12.6	53.6	7.95	11.6	28.3333	17.3567	67.9067	8.33778	29.6667	39	9.72

## Sheet: Table S3
Supplementary Table 3
Table S3. Comparison of morphometric traits within each large cardamom cultivars cultivated at two elevational ranges (i.e., below 1500 m and above 1500 m)
		Seremna		Dongu Golsey		Sawney		Ramsey
Traits (Unit of measurement)	Abbreviation	975 - 1515 m	>1515 m	975 - 1515 m	>1515 m	975 - 1515 m	>1515 m	975 - 1515 m	>1515 m
Plant height (m)	PH	2.13 ± 0.08	1.50 ± 0.18	1.89 ± 0.19	1.00 ± 0.18	2.00 ± 0.19	2.02 ± 0.05	1.93 ± 0.11	1.99 ± 0.06
No. of leaves per tiller	NLpT	8.00 ± 0.35	9.00 ± 0.28	7.00 ± 0.47	8.00 ± 0.89	9.00 ± 0.12	10.00 ± 0.38	9.00 ± 0.40	9.00 ± 0.34
Leaf length (cm)	LL	60.66 ± 1.57	63.50 ± 3.33	60.50 ± 5.03	53.78 ± 3.11	63.79 ± 6.22	61.72 ± 1.56	57.71 ± 1.48	60.42 ± 1.56
Leaf width (cm)	LW	10.04 ± 0.42	8.65 ± 0.33	9.28 ± 0.52	7.64 ± 0.45	7.47 ± 0.90	8.22 ± 0.23	8.39 ± 0.24	8.23 ± 0.21
No. capsule per spike	NCpS	12.00 ± 1.21	9.00± 0.52	12.00 ± 1.11	12.00 ± 0.59	14.00 ± 1.96	11.00 ± 1.21	11.00 ± 0.72	12.00 ± 0.64
Capsule length (mm)	CL	22.96 ± 1.48	22.19 ± 0.81	21.59 ± 1.37	21.12 ± 0.34	24.35 ± 2.59	22.83 ± 0.87	21.77 ± 0.74	22.97 ± 0.66
Capsule width (mm)	CW	18.16 ± 0.84	16.20 ± 0.60	17.81 ± 0.96	16.38 ± 1.03	16.85 ± 1.13	15.94 ± 0.48	15.94 ± 0.37	16.04 ± 0.49
Fresh weight of capsule (g)	FCW	42.62 ± 2.51	34.46 ± 2.40	44.24 ± 2.82	32.68 ± 4.32	40.29 ± 3.03	38.41 ± 1.92	38.10 ± 2.59	38.91 ± 2.18
Dry weight of capsule (g)	DWC	8.10 ± 0.49	6.52 ± 0.53	7.29 ± 1.28	5.51 ± 0.89	9.07 ± 0.69	4.01 ± 0.52	4.48 ± 0.29	6.88 ± 0.76
No. of seed per locule	NSpL	20.00 ± 1.29	10.00 ± 1.00	21.00 ± 2.51	12.00 ± 2.74	19.00 ± 2.26	15.00 ± 1.40	9.00 ± 0.74	14.00 ± 1.07
Fresh seed weight (g)	FSW	30.79 ± 2.24	23.05 ± 1.33	27.90 ± 2.39	22.26 ± 2.27	32.33 ± 3.87	24.62 ± 1.27	24.70 ± 0.92	27.02 ± 2.12
Dry seed weight (g)	DSW	13.28 ± 0.29	10.52 ± 0.94	13.33 ± 0.63	6.01 ± 0.97	11.59 ± 1.14	5.85 ± 0.98	7.84 ± 1.15	11.06 ± 0.62
